# Supplementary material for: Comprehensive Characterization of Tissues Derived from Animals at Different Regenerative Stages: A Comparative Analysis between Fetal and Adult Mouse Skin
Source: Cells. 2023 Apr 22;12(9):1215. doi: 10.3390/cells12091215 (PMC10177150; doi:10.3390/cells12091215)
Supplement: Supplementary file 1 [file cells-12-01215-s001.zip]

Archive with 1 entries (1 files):
- cells-2249405-supplementary.pdf
